# Supplementary material for: Asymmetric and symmetric dimethylarginines and mortality in patients with hematological malignancies—A prospective study
Source: PLoS One. 2018 May 22;13(5):e0197148. doi: 10.1371/journal.pone.0197148 (PMC5963779; doi:10.1371/journal.pone.0197148)
Supplement: S1 Data — This spreadsheet includes all the study individual parameters. (XLSX) [file pone.0197148.s002.xlsx]

## Sheet: Arkusz1
ID	sex (1-woman; 2 - man)	age	group	death (1-yes; 2 - no)	survival time (months)	L-arg (µmol/l)	ADMA (µmol/l)	L-arg/ADMA	SDMA (µmol/l)	ADMA/SDMA	DMA (µmol/l)	CIT (µmol/l)	sVCAM-1 (µg/ml)	BMI [kg/m2]	obesity (1-yes; 2-no)	hypertension (1-yes; 2-no)	diabetes (1-yes; 2-no)	smoking (1-yes; 2-no)	hypercholesterolemia	WBC [G/l]	RBC [T/l]	hemoglobin [g/dL]	PLT [G/l]	CRP [mg/l]	LDH [U/l]	creatinine [mg/dl]	GFR [ml/min/1,73m2]	urea [mg/dl]	uric acid [mg/dl]	fibrinogen [g/l]	INR	D-dimers [?g/ml]	APTT [sek.]	AST [U/l]	ALT [U/l]	total bilirubin [mg/dl]	GGT [U/l]	total cholesterol [mg/dl]	triglycerides [mg/dl]	total protein [g/dl]	albumin [g/dl]	B2-microglobulin [mg/l]	alkaline phosphatase [U/l]
1	2	73	AML	1	26	56.98	0.97	58.45	0.74	1.32	10.1	21.84	1.657			0	0	0	0	6.18	3.17	9.8	11	167.8	164	1.06	72.9	40	5.28	5.582	1.476	1.838	33.513	24	47	2.9	82	114	81	6.8	4
2	1	74	AML	1	2	25.01	1.06	23.53	0.96	1.1	11.73	14.16	1.091	26.37	0	1	1	0	0	1.32	2.64	8	293	97	309	0.99	58.37	53	6.62		2.77	0.87	82.6	53	91			73
3	1	74	AML	1	23	40.61	1.88	21.61	1.31	1.44	6.31	22.97	1.754	27.55	0	1	0	0	0	14.87	3.06	9.1	77	8.9	283	0.73	82.96	62	5.53	3.05	1.15	2.079	28.9	23	16	0.71	55			7.4	3.7
4	2	85	AML	1	5	64.96	1.33	48.73	0.82	1.63	9.51	24.52	1.685			0	0	0	0	7.43	3.35	9.6	54	94.5		1.01	74.74	36	3.78					16	15	1.19	37	113		5.5	4.5
5	1	73	AML	1	2	40.73	1.88	21.68	1.49	1.26	11.86	28.27	2.548	20.24	0	0	0	0	0	60.24	3.6	10.5	393		381	0.63	98.61		6.14	4.25	1.23		33.2	55	64	0.41
6	1	38	AML	1	2	78.97	8.66	9.12	1.79	4.82	9.86	11.77	1.945	28.56	0	0	0	1	0	324.87	2.7	8.8	61	2.8		0.88	76.56		7.14	0.96	1.36		28.7	146	128	0.31	133						126
7	2	68	AML	1	21	55.47	1	55.39	0.69	1.45	5.68	22.88	1.148	24.5	0	0	0	0	0	2.07	3.85	10.5	277	55	218	0.75	110.25	27	3.86	4.14	1.2	6.66	30.2	16	14	1.21	28	96	54	8.4	3.2		67
8	2	55	AML	0		70.41	3.1	22.69	2.04	1.52	9.1	35.63	1.579	31.83	1	1	0	0	0	49.2	3.23	11.5	126	10	544	1.45	53.79	25	8.52	4.709	1.147	1.888	28.521	18	18	0.29	181	178	297	6.7	3.5		151
9	1	60	AML	1	2	52.79	1.54	34.19	0.33	4.62	4.28	22.84	0.907	19.33	0	0	0	0	0	5.93	3.08	9.2	79	77.7		0.38	183.9		1.9			0.839						130	66
10	2	86	AML	1	1	35.51	0.93	38.06	1.23	0.76	14.78	45.71	1.151			1	1	0	0	2.23	2.92	8.1	45	62.8	181	1.71	40.61		6.7	2.83	1.13	1.034	41.98	14	14	0.45		73		5.8	3.1		85
11	2	76	AML	1	1	42.95	2.12	20.24	2.07	1.02	9.5	22.17	2.015	30.1	1	0	0		0	3.84	3.1	9	24	20.1	563	0.9	87.34	66	8.51	2.67	1.02	7.118	29.4	31	15	1.09		88	115	7.6
12	2	56	AML	1	21	77.96	0.49	159.9	0.32	1.51	7.76	28.21	0.413	27.06	0	0	0	0	0	1.47	3.09	9.8	20	4.8	175	0.76	112.95		5.72	3.922	1.104	1.193	29.106	41	81	0.71	47	154			4.1		103
13	2	45	AML	1	8	75.59	4.2	18.01	1.08	3.87	12.12	20.06	1.257			0	0	1		295.43	2.17	6.9	31	41.7	1743	1.02	84.08	33	9.25	5.59	1.361	1.541	34.621	41	34	0.36		82	142	6.8	3.9
14	1	77	AML	1	1.5	52.42	1.2	43.64	0.64	1.87	4.88	26.6	1.494	26.56	0	1	0	0	0	13.58	2.77	8.8	10	81.1	168	0.57	109.49	20	3.08	4.14	1.04	7.083	38.3	14	13	0.46		186	135	7.3
15	1	54	AML	1	26	41.79	0.94	44.63	0.33	2.86	6.1	31	1.368							17.88	2.39	7.8	50	3	739	0.91	68.58	30	4.15	3.7	1	0.454	23.4	47	51	0.6	67			7.5	4.2		101
16	1	69	AML	1	15.5	52.66	1.36	38.65	0.69	1.97	4.79	20.26	0.86	31.84	1	1	0	1	0	2.61	2.87	9.8	33	101.2	265	0.92	64.43		5.23					52	99	0.46			135
17	1	25	AML	1	2	49.65	1.86	26.75	0.77	2.41	4.61	13.01	3.112	27.58	0	0	0	0	0	19.93	3.03	9.7	25	38.4		0.54	146.44	20	5.62	2.81	1.53	1.814	32.2	19	36	1.14	38			6.3	4.3		56
18	1	65	AML	1	3	65.43	1.03	63.29	0.74	1.4	5.86	9.55	0.705	27.59	0	1	1	0	0	1.24	2.6	8.4	23	18		0.83	73.45	58	5.52	1.75	1.1	34.3	21.9	9	29	0.57	156			6.2			303
19	2	71	AML	1	5	54.11	4.06	13.33	2.49	1.63	9.76	12.24	2.265	25.63	0	0	0	1	0	240.72	3.49	10.7	176	62.4	2535	1.01	77.52	30	5.43	3.65	1.229	6.379	31.89	62	24	0.39		63		6.9	2.9
20	2	70	AML	1	8	46.99	1.03	45.69	0.69	1.49	9.25	31.65	4.015			1	0			2.34	3.29	10.8	34	11.6	155	1.12	69	28	7.09	4.44	1.123	2.067	32.053	17	12	0.73	30	181	138	7.3	3.9
21	1	65	AML	1	14	52.86	1.82	29.08	1.16	1.56	12.49	15.32	1.638	37.41	1	1	0	0		118.27	2.28	7.9	78	89.5	559	1.66	33.01	28	4.84	4.41	1.22	0.101	33.3	101	142	0.71	625			7.8	3.9		376
22	2	70	AML	0		73.8	1.11	66.37	0.64	1.73	7.67	29.15	0.942	22.92	0	0	0	0	0	0.35	2.54	7.1	36	47.2		0.95	83.44	43						10	24	5.5
23	2	64	AML	1	6	39.7	1.66	23.85	0.99	1.68	9.5	28.42	3.417							14.47	3.07	9.3	25	19.1	281	1.09	72.51	38	9.11	4.697	1.229	0.538	34.536	43	55	0.62	48			5.8	4.1
24	1	59	AML	0		27.53	0.72	38.38	0.61	1.18	5.06	35.64	0.126	32.72	1	1	0	0	0	1.09	3.32	11.6	229	2.3		1.01	59.72	34	6.04	2.673	0.999	0.468	32.479	15	30	0.44		189	70	7	4.2		33
25	1	60	AML	1	1	27.93	1.21	23.14	0.86	1.41	5.87	9.57	0.846	24.98	0	0	0	1	0	28.6	3.05	9.8	65	159.7		0.57	115.18		2.9	5.209	1.51	5.007	37.452		20	0.58
26	1	73	AML	1	2	48.03	1.06	45.15	0.6	1.77	3.55	16.86	1.92	20.96	0	0	1	0	0	2.56	3.35	10	137	43.5	265	0.7	87.32	19	2.21					19	26	0.55				5.9
27	1	84	AML	1	1	27.56	1.69	16.3	1.71	0.99			2.95							77.79	3.67	11.1	27	63		0.88	65.17	39	4.32		1.238		28.36	27	18	1.38		124
28	2	63	AML	1	18	64.82	0.79	82.46	0.74	1.06	8.77	21.33	1.652	29.94	0	1	0	1	0	1.48	2.35	7.9	36	10.5	145	0.91	89.58	28	5.32	5.069	1.061	0.401	30.575	25	59	0.33				7.1	4.1
29	2	56	AML	1	22	44.74	1.56	28.68	1.05	1.49	5.54	18.48	1.328	33.41	1	0	0	1	0	21.99	3.9	8.8	37	37.1	365	0.97	85.23	35	6.91	5.05	1.4	3.33		20	18	0.62		89		7.94
30	1	57	AML	1	1	47.54	2.94	16.17	0.98	2.99	11.17	10.17	2.05	23.05	0	1	1			11.25	3.61	10.1	31	232.5	1890	0.61	107.62		4.64	6.247	1.06		28.578	34	25	0.76	93	209	397	5.3	4.1		452
31	2	71	AML	1	3	52.88	0.9	58.81	0.6	1.51	6.08	18.29	1.335	22.46	0	1	1	0	0	1.27	3.11	9.6	109	141.1	197	0.85	94.59	43	4.33	5.05	1.29	4.03	32.2	20	15	1.68		151	80	7.1
32	1	80	AML	1	1	24.85	1.43	17.38	1.06	1.35	7.35	12.34	2.877	34.02	1	1	1	1	0	19.12	2.65	8.3	54	78.1	328	1.01	56.14	32	6.18	3.98	1.18	0.978	29	24	12	1.01	116	125	171
33	1	67	AML	1	3	57.9	2.16	26.85	1.06	2.03	12.75	31.43	1.807	25.97	0	0	0		0	167.12	2.99	10.2	37	13.2	2320	1	58.87	40	4.73	4.828	1.11	4.39	29.7	66	115	0.26
34	2	80	NHL	1	1	73.19	0.78	94.02	0.53	1.48	8.39	20.82	1.566	23.67	0	0	0	0	0	5.44	5.3	15.4	227	2		0.7	115.52		4.94	3.36	1		28	17	15								64
35	1	65	NHL	0		54.96	0.55	99.5	0.52	1.07	6.71	26.78	2.03			0	0	0	0	14.2	4.58	13	372	27.8	299	0.6	106.81	20	3.7	4.11	1.11	1.43	44.7	24	23	0.4	31	211	133	7.3	4.5		85
36	1	72	NHL			34.65	1.06	32.56	2.27	0.47	15.55	14.87	2.166	27.41	0	1	0	0		17.33	3.74	8.4	507	210		1.16	48.89	49	7.04	5	1.08		47.1	29	20	0.25	50			4.9	2.7		141
37	2	38	NHL	0		62.2	0.95	65.55	0.78	1.22	16.87	31.95	1.63							7.31	5.28	14.4	158	5.1	203	1.16	75.01		7.93	2.673		0.822		27	20	0.95		127				2.91
38	1	58	NHL	0		68.52	1.51	45.41	0.9	1.67	8.85	42.45	1.926	21.56	0	0	0	1	0	10.96	4.08	13	113		196
39	1	81	NHL	1	1	48.19	1.52	31.79	0.71	2.14	5.89	45.12	3.447	34.58	1	1	1	0	0	20.55	3.35	9.6	30	31.2	462	0.73	81.46	39	7.6	4.82	1.18	3.394	23.1	68	73	0.62		155	92	6.9
40	1	61	NHL	0		46.05	3.56	12.94	2.71	1.31	18.19	32.55	3.619			0	0	0	0	15.26	4.78	11	152	43.6	745	1.02	58.65	35	8.12	2.295	1.064		30.887	60	12	0.65	26		169	7.7	4.2		115
41	2	54	NHL	1	0.13	124.7	1.49	83.76	1.4	1.06	14.13	86.68	3.227	22.66	0	0	0	0	0	10.77	3.4	11.2	122	2	178	1.23	65.28		9.65	1.09	1.5	5.21	35.3	91	66	2.42	26				2.7		178
42	2	59	NHL	1	14	61.37	0.83	73.62	0.5	1.65	8.91	14.19	0.92	43.47	1	1	1	0	0	8.11	4.77	13.3	268	169.5	345	1.02	79.58		6.62		1.04	1.212	27.7	16	22	0.47
43	1	64	NHL	1	1	29.52	1.4	21.02	1.41	1	11.42	17.8	1.132	19.52	0	0	0	0	0	16.55	3.9	11.1	460	149.1	1044	0.58	111.42	31	7.39	2.47	1.03	2.686	26	24	8	0.93	20			6
44	1	36	NHL	0		46.43	1.42	32.65	0.76	1.87	10.12	40.97	2.916			0	0	0	0	5.69	4.53	11.7	186	3.3	180	0.85	80.56	30	5.9	2.22	0.93		27.9	29	26	0.4	22				3.9		52
45	2	61	NHL	1	5	39.9	2.17	18.4	1.88	1.15	10.3	43.03	3.805	27.1	0	1	1		0	7.18	3.83	10.3	215	52	258	1.48	51.44	34	12.78	2.92	0.96	2.024	33.3	14	12	1.03	42	184	263	6.3	3.9		98
46	1	72	NHL	0		53.33	0.83	64.4	0.43	1.94	7.11	29.62	0.862	25.98	0	1	1			6.03	4.86	14.3	238	1.2	171	0.53	120.72	22	5.04	2.94	1.105	3.29	32.36	17	10	0.58	30	197	171				74
47	1	79	NHL	1	6.5	33.39	2.29	14.58	1.34	1.71	14.49	21.55	2.135	24.22	0	0	0		0	9.63	3.1	9.8	381	9.3	424	0.76	78.15	54	4.5		0.91	2.32	22.6	29	26	0.4
48	2	59	NHL	1	0.5	47.37	4.08	11.6	1.96	2.08	13.01	16.25	3.425			0	0		0	2.92	2.66	7.4	20	53.1	2387	0.78	108.46		7.1	1.65	0.97	5.1	24.4	41	12	0.8	34				2.1		65
49	2	61	NHL	0		56.5	1.29	43.95	0.87	1.49	14.56	29.59	3.046	23.94	0	0	1	1	0	10.1	5.24	14.3	352	49.9	978	0.92	89.04		4.87	4.59	1.03	0.831	29.8	31	21	0.72		173		7.7	3.8	3.62
50	1	83	NHL	0		57.76	1.16	49.91	0.78	1.49	10.52	34.89	1.229	37.25	1	1	0	0	0	9.43	4.84	11.2	426	33.3		0.81	71.89		5.24	4.33	1.2	0.591	36.6	16	10	0.26	23						129
51	2	39	NHL	0		92.57	1.57	59.03	0.77	2.03	20.1	31.29	2.146			0	0		1	81.52	5.18	15.1	150	1.5	183	1.02	86.56	26	7.14	3.161	0.985		30.032	21	24		33	242	251	7.8	4.6	2.76	104
52	2	59	NHL	0		93.62	1.52	61.54	0.56	2.71	11.64	36.87	4.018	25.26	0	0	0	1	0	44.19	4.63	4.63	107	4.3	191	0.74	115.25		4.83	3.52		0.543		25	19	0.41		134		7.2	4.5
53	1	78	NHL			70.81	2.09	33.89	1.29	1.63	12.11	36.24	2.311			0	0			8.63	4.3	12.9	220	2.6	181	1.01	56.43	41	5.17		0.97			20	11	0.47	24			7.6	4		105
54	2	63	NHL	0		36.83	0.72	50.94	0.73	0.99	9.7	24.72	1.733	30.35	1	1	0	0	0	2.91	4.77	14.8	225	16.4	445	1.17	67.03		4.89					39	22	1.29
55	2	58	NHL	0		74.38	1.19	62.43	0.44	2.7	10.64	22.8	1.536	15.82	0	1	0		0	6.8	4.34	12.6	397	6	288	0.33	293.68		2.38	2.07	0.96		31.7	43	44	0.51				5.4			315
56	2	58	NHL	1	13	35.23	2.22	15.86	1.73	1.28	10.32	12.38	3.218	23.66	0	0	0	0	0	6.53	3.02	7.4	331	204.1	177.6	0.91	91.1	36	7.8	8.26	1.03	3.019	30.64	27	12	0.9		191		6.8	3.2	6.37	263
57	1	63	NHL			46.81	0.63	74.55	0.44	1.42	8.24	24.32	0.626	29.14	0	0	0	1	0	11.25	4.31	13.2	301	4.7	163	0.71	88.51	27	5.61	5.12	0.91	0.471	24	21	25	0.17	21				4.2
58	1	59	NHL	0		72.44	0.66	109.77	0.4	1.65	8.63	34.75	0.637	24.61	0	0	0	0		7.59	4.77	13.6	402	3.1	208	0.86	71.9	39	3.32	3.22	0.88	1.154	28.2	19	29	0.41	41			8.1	4.9		82
59	2	67	NHL	0									2.151	22.44	0	0	0	1		8.39	3.03	9.9	29	56.2	717	1.45	51.68	90	10.58	2.24	1.07		25.3	45	11	0.82
60	1	81	NHL	1	28	48.22	0.79	61.04	0.69	1.14	12.8	30.25	1.118	23.61	0	1	0	0	0	9.55	5.19	14.7	257	15.7	164	0.97	58.68		4.7	4.98	1.1	0.725	26.3	21	18	2.04		166		7.3	4	1.91
61	1	83	NHL	1	6	62.69	0.55	114.07	0.65	0.85	12.01	27.83	2.387			0	0	0	0	6.65	4.74	13.4	244	4.1	164	1.02	55.1		4.73	4.41	1.1		26.1	16	12	0.82				7.3
62	2	28	NHL	1	16	91.54	1.82	50.37	0.8	2.27	8.78	35.94	0.816	26.2	0	0	0		0	13.15	5.47	15.3	397	3.8	404	0.89	108.35		5.56	2.14	1	0.288	23.49	23	57	0.62		191		6.7	4.2	1.4	59
63	1	55	NHL	0		44.59	1	44.8	0.57	1.74	7.36	30.26	0.77	34.52	1	0	0	0	0	6.72	4.43	12.9	244	2	169	0.63	104.44	26	5.18	4.94	1.014	0.606	29.62	18	17	0.52	17	194			4	1.61	127
64	2	58	NHL	0		36	1.06	33.93	0.52	2.03	13.7	27.42	2.93	29.07	0	1	0	0	0	57.03	1.75	7	221	64.8	782	4.39	14.82		6.5	3.63	1.01		28.1	36	17	3.46							117
65	1	90	CLL	1	19	69.5	3.4	20.43	1.78	1.91				21.48	0	1	0	0	0	168.91	4.42	12.4	160	2.2	223	1.11	49.16		7.07			0.404	2.32	27	8	0.67		138		7.4	3.8
66	2	61	CLL	0		81.22	0.77	105.29	0.42	1.83	11.21	48.48	2.174	39.96	1	1	0	0	0	35.15	5.19	14.5	174	17.8	158	1.23	63.69		7.59	4.299		0.302		23	28	0.6		101		7.4
67	1	50	CLL	0		112.4	1.03	108.84	0.71	1.45	16.59	38.22	0.683			1	0	0	0	30.75	4.67	14	248	2.7	108	0.74	88.44		6.86	4.328	1.027	0.268	29.615	17	22	0.48		219			4.4	1.91
68	2	57	CLL	0		57.57	1.27	45.37	0.94	1.35	10.77	34.53	2.251			0	0	0	0	43.65	4.97	15	202	0.2		1.01	81.06	27	6.9	1.58	0.88		26.3	48	60	1.2	26	159	89	7.3	4.8	3.36	102
69	1	66	CLL	1	0.2	14.25	3.26	4.37	1.51	2.16	6.05	19.11								200.2	3.81	10.6	184	36	1425	0.76	81.06		7.1	2.47	0.83	6.25	25.7	56	28	0.9	184			0.9			296
70	2	65	CLL	0		69.1	1.38	50.11	0.85	1.63	3.99	32.37	1.85	31.57	1	0	0	0	0	161.13	3.87	11.7	295	3.5	761	0.84	97.63	21	7	3.864	1.268	0.941	29.496	18	19	0.46	43			6.7	4		82
71	1	83	CLL	0		60.05	0.71	84.93	0.96	0.74	7.93	34.71	1.016			0	0		0	17.69	4.5	13.8	251		233	0.86	67.09	26	4.4					22	15		21					2.06	84
72	1	42	CLL			67.89	0.94	72.6	0.67	1.4	10.62	26.54	1.202	23.88	0					53.32	4.34	12.8	141	2.9	170	0.66	104.55			2.26		0.143		17	14	0.66		153				1.91
73	2	63	CLL			78.92	1.03	76.95	0.65	1.58	10.51	36.13	1.377	26.45	0	0	0	0	1	38.19	5.18	14.9	159	3.4	169	0.77	108.63			2.86		0.281		28	43	0.34		253
74	2	66	CLL	0		53.95	1.53	35.37	1.06	1.44	7.93	27.18	2.66			0	0	0	0	15.17	4.33	13.9	162	2.9	176	1.07	73.61	43	3.56	2.54	0.89		23.9	26	21	0.52	29			6.8	4.5	3.12	94
75	2	61	CLL	0		83.45	0.93	89.99	0.86	1.07										15.3	4.12	13.3	247	3.3	177	0.9	91.33	39	5.74	3.639	1.002	0.278	27.839	28	23	0.57	37			7.3	4.5		84
76	2	56	CLL	0									1.48			1	1		0	25.89	4.94	14.6	192	3.1	164	1.07	76.11	31	5.72		1.034	0.259		16	18
77	1	71	CLL			70.3	0.75	93.95	0.84	0.89	17.04	35.44	0.825							12.23	4.49	12.9	372	2.5	189	0.76	79.86	27	4.78	4.828	1.057			26	26	0.37	30			6.3	4.1	2.31	119
78	2	50	CLL	0		70.77	0.82	86.78	0.26	3.18	13.86	49.63	1.728	21.8	0	0	0	1	0	147.109	3.74	11.6	149	2.9	143	0.84	102.97	31	5.47	2.64	1.195	0.147	33.56	20	25	0.56		90	54	7.2		2.65	78
79	2	54	CLL			78.46	1.17	66.84	0.57	2.05	10.7	40.47	2.082	20.76	0					76.01	5.01	14.1	127	0.5	256	0.83	102.78		2.7	1.96	1			25	24	1						1.99
80	2	23	CLL	1	34	61.35	1.29	47.48	1.07	1.21	5.23	22.52	0.994	21.94	0	0	0	1	0	29.45	2.55	8.7	175	131.5	664	0.96	103.33	25	7.48	7.447	1.088		51.895	22	25	0.43	51			7.8	4.2		113
81	1	63	CLL	0		73.95	0.62	119.83	0.44	1.41	11.27	36.64	0.738	21.71	0	0	0	0		19.08	4.38	13.2	213	5.2	154	0.65	98.01			2.83		0.409		18	15	0.35		250
82	1	68	CLL	0		33.36	0.97	34.55	0.5	1.94	13.19	30.8	1.118							5.47	4.43	14.1	270		437	0.5	130.62	14	5	2.01	1.01		24.2	37	25	0.6				6.4	3.9		71
83	1	65	CLL	0		59.29	0.85	69.87	0.43	1.97	2.56	47.31				0	0	0	0	23.81	5.02	15.1	136			0.69	90.9	38		2.28	0.83		24.2	22	35		24						46
84	2	63	CLL	0		58.96	0.91	64.69	0.46	1.97			1.383			1			1	27.44	4.86	14.3	244	1.2	172	0.81	102.46		5.4	2.71		0.32		17	13	0.5				7.1	4.17	2.03
85	2	61	CLL	0		51.19	1.16	43.95	0.39	2.99	3.36	68.68				1	0	1	1	33.56	4.29	14.7	163	0.4	139	0.78	107.72	21	5.3	2.21	0.92	0.28		16	22	0.7				7	4.4	2.88
86	1	56	CLL	0		79.13	1.21	65.55	0.74	1.63	7.29	39.69	1.257				0	0	0	78.32	4.75	13.7	266		207	0.7	92.15	32	3.8	2.82	0.88	0.27	28.9	17	14	0.3	43					2.1	69
87	2	58	CLL	0		60.16	1.07	56.37	0.6	1.78	3.09	34.51				0	0	0	0	7.23	4.35	12.3	50	5.9	183	0.79	107.24				0.98		26.4	28	22	0.4				6.8	4.1
88	2	78	CLL	0		103.35	1.43	72.38	0.68	2.11	8.98	37.16
89	1	64	CLL	1	1	64.7	4.72	13.7	1.89	2.5	13.11	27.15	3.461	22.72	0	0	0	0	0	945.99	2.84	8.8	102	44.6	1211	1.1	53.23	44	7.81	3.127	1.15	0.708	23.6	76	39	0.93	43					6.72	216
90	1	71	CLL	1	5	28.19	1.63	17.31	3.17	0.51	14.17	4.74	1.114	19.11	0	1	0	0	0	14.94	2.76	9.3	122	2.2	285	2.29	22.36	60	9.42	3.21	1.083	2.7	27.457	13	16	0.64	51	176				26.5	98
91	1	65	CLL			46.31	1.87	24.79	0.57	3.26			1.204	40		1	1	0	0	46.6		13.9	235	7.9	106	0.56	115.66			3.8		0.333		16	14	0.49		272
92	2	50	CLL	0		54.36	0.85	64.11	0.77	1.1	7.26	31.65	1.257			0	0	0	0	55.07	4.55	15.4	108		167	1.13	73.13	47	6.4	1.63	1.03	0.1		16	21
93	2	67	CLL	0		53.72	1.02	52.68	0.69	1.48	10	36.6	2.106			1	0		0	31.53	3.93	12.8	113			0.91	88.47			2.06	0.86		23.9					230	111
94	2	63	CLL	1	0.13	80.53	2.02	39.92	1.71	1.18	4	45.61	2.343	29.05	0	1	0		0	70.16	4.17	12.9	146		189	1.39	54.94		6.5	2.57	0.95	0.64	22.6	22	23	1.4	27						64
95	1	75	CLL	0		67.86	0.92	74.12	0.78	1.17	10.96	38.4	0.841			0	0	0	0	13.12	4.74	14.1	242	2.5	132	1.03	55.61	47	7.26	3.391	1.043		30.017	22	14	0.73	26			7.7	4.4		63
96	1	77	CLL	0		66.81	0.92	72.77	0.65	1.41	12.81	78.11				1	0	0	0
97	2	57	Control			56.27	0.48	117.95	0.59	0.81	2.69	26.67	1.702	37.29		1	1	0	1
98	1	71	Control			50.1	0.54	92.55	0.4	1.35	9.1	37.21	0.698	34.51		1	0	0	0
99	1	60	Control			66.86	0.53	126.56	0.37	1.44	8.93	56.67	0.84	29.52		1	0	0	1
100	1	81	Control			60.93	0.6	101.29	0.55	1.09	9.63	46.91	0.813	26.5		1	0	0	1
101	1	71	Control			41.86	0.66	63.03	0.62	1.07	10.38	47.52	1.039	29.3		1	0	0	1
102	2	38	Control			58.04	0.68	85.35	0.51	1.33			1.38	23.95		0	0	0	0
103	2	40	Control			42.86	0.55	77.92	0.54	1.01			0.992	22.55		0	0	0	0
104	1	81	Control			54.09	0.71	76.19	0.57	1.24	9.01	35.71	0.973	33.35		0	0	0	0
105	1	82	Control			48.12	0.56	86.35	0.69	0.81	10.31	53.94	0.841	27.66		1	0	0	0
106	2	51	Control			53.5	0.59	90.67	0.52	1.13	2.28	33.12	0.964	22.96		0	0	0	1
107	1	76	Control			58.92	0.57	104.15	0.61	0.93	9.91	49.43	0.746	28.17		1	0	0	0
108	1	57	Control			55.01	0.63	87.15	0.47	1.35	9.97	29.84	1.12	33.68		0	0	0	0
109	2	62	Control			34.53	0.41	85.13	0.59	0.69	7.53	27.33	1.276	34.19		1	0	0	1
110	1	64	Control			30.6	0.59	52.1	0.37	1.61	8.82	19.16	0.661	43.35		1	1	0	1
111	1	80	Control			63.32	0.49	129.8	0.5	0.97	9.96	59.85	0.939	23.36		1	0	0	1
112	1	66	Control			61.1	0.61	100.74	0.35	1.74	7.52	34.4	0.799	24.17		1	0	0	0
113	2	64	Control			47.91	0.47	102.88	0.62	0.75	7.43	32.45	1.237	28.37		1	1	0	0
114	1	68	Control			60.45	0.59	103.05	0.32	1.83	8.79	31.57	0.752	34.44		1	0	0	0
115	2	60	Control			78.12	0.52	150.87	0.56	0.93	2.35	44.21	1.07	33.66		1	1	0	0
116	2	50	Control			51.44	0.54	94.61	0.52	1.04	7.86	30.04	1.446	28.65		1	1	0	0
117	2	42	Control			73	0.7	104.29	0.45	1.56	2.18	29.32	1.199	32.77		1	0	1	1
118	1	58	Control			46.48	0.52	90.08	0.7	0.74	8.52	32.81	0.737	32.73		1	0	1	1
119	2	39	Control			69.88	0.67	104.88	0.52	1.27	9.65	41.61	1.13	26.03		0	0	0	0
120	2	41	Control			45.01	0.4	113.11	0.57	0.69	8.7	29.98		23.67		0	0	0	0
121	2	66	Control			30.27	0.42	71.27	0.52	0.81	7.85	9.01	1.039	24.87		1	1	0	1
122	2	50	Control			58.12	0.49	118.64	0.24	2.05	1.63	31.78	0.755	35.57		0	0	0	0
123	2	45	Control			93.07	0.69	135.43	0.46	1.48	13.14	46.65	1.372	26.73		0	0	1	0
124	1	67	Control			70.84	0.58	121.49	0.48	1.2	6.43	19.06	2.257	27.14		0	1	1	0
125	1	92	Control			52.58	0.54	97.11	0.89	0.61	10.03	45.82	1.186	26.44		1	0	0	0
126	1	67	Control			35.88	0.57	62.99	0.36	1.6	10.48	39.62	1.066	29.33		0	0	0	0
127	1	79	Control			67.58	0.52	129.17	0.58	0.9	9.9	46.33	0.668	34.38		1	1	0	0
128	1	61	Control			53.92	0.67	80.53	0.61	1.1	10.56	38.96	1.283	31.64		0	0	0	0
129	1	62	Control			54.67	0.56	97.98	0.54	1.03	9.11	42.92	0.763	25.45		1	0	0	0
130	1	76	Control			38.13	0.68	56.26	0.56	1.21	10.42	46.91	0.792	20		1	0	0	1
131	2	70	Control			59.71	0.68	87.81	0.57	1.2	2.79	30.45	0.923	31.14		0	0	0	0
132	1	68	Control			59.97	0.54	111.09	0.45	1.19	10.36	43.88	0.503	24.67		0	0	0	0
133	2	38	Control			74.45	0.46	162.36	0.52	0.88	2.86	36.47	0.841	24.86		0	0	0	0
134	2	58	Control			61.25	0.55	111.92	0.42	1.3	9.95	32.88	0.444	26.48		0	0	0	0
135	2	40	Control			40.44	0.4	100.66	0.39	1.02	10.04	34.16	1.082	24.16		0	0	0	0
136	2	68	Control			58.22	0.51	113.29	0.34	1.51	9.87	50.8	0.756	32.6		1	0	0	0
137	2	57	Control			50.3	0.48	104.56	0.73	0.66	7.61	15.93	1.067	36.76		0	1	0	0
138	1	64	Control			66.37	0.6	110.87	0.29	2.09	10.25	41.8	0.406	27.14		1	0	0	0
139	1	68	Control			38.47	0.6	63.68	0.78	0.77	2.74	26.62	1.554	31.98		1	1	0
140	1	81	Control			46.81	0.48	97.95	0.44	1.08	10.26	50.08	0.939	33.67		0	0	0	0
141	2	50	Control			58.89	0.43	136.05	0.54	0.8	9.76	33.36	0.929	21.13		0	0	0	0
142	2		Control			59.04	0.59	100.07	0.52	1.14	9.24	29.83	0.954	26.48		0	0	0	0
143	1	90	Control			55.11	0.48	115.87	0.74	0.65	10.43	45.09	0.743	23.73		1	0	0	1
144	1	62	Control			108.81	0.53	206.14	0.28	1.92	1.76	57.17	0.646	25.57		1	0	1	0
